# Supplementary material for: Synthesis, Structural Determination, and Antifungal Activity of Novel Fluorinated Quinoline Analogs
Source: Molecules. 2023 Apr 11;28(8):3373. doi: 10.3390/molecules28083373 (PMC10145707; doi:10.3390/molecules28083373)
Supplement: Supplementary file 1 [file molecules-28-03373-s001.zip]

Archive with 1 entries (1 files):
- molecules-2332406-supplementary.pdf
